# Supplementary material for: Risk Factors for Cytomegalovirus Infection and Its Impact on Survival after Living Donor Liver Transplantation in South Korea: A Nested Case-Control Study
Source: Pathogens. 2023 Mar 27;12(4):521. doi: 10.3390/pathogens12040521 (PMC10143532; doi:10.3390/pathogens12040521)
Supplement: Supplementary file 1 [file pathogens-12-00521-s001.zip]

Archive with 1 entries (1 files):
- pathogens-2247146-supplementary.pdf
